# Supplementary material for: Formulation of Mentha piperita-Based Nanobiopesticides and Assessment of the Pesticidal and Antimicrobial Potential
Source: Life (Basel). 2024 Jan 19;14(1):144. doi: 10.3390/life14010144 (PMC10817515; doi:10.3390/life14010144)
Supplement: Supplementary file 1 [file life-14-00144-s001.zip]

Archive with 1 entries (1 files):
- life-2580271-supplementary.pdf
